# Supplementary material for: Development of Fluorine-Free Electrolytes for Aqueous-Processed Olivine-Type Phosphate Cathodes
Source: Molecules. 2024 Oct 4;29(19):4698. doi: 10.3390/molecules29194698 (PMC11477786; doi:10.3390/molecules29194698)
Supplement: Supplementary file 1 [file molecules-29-04698-s001.zip]

Archive with 1 entries (1 files):
- molecules-3227128-supplementary.pdf
